# Supplementary material for: New perspectives on stress and negative emotions: Positive effects on adolescent learning, memory, and mental health
Source: PLoS One. 2025 Nov 3;20(11):e0336128. doi: 10.1371/journal.pone.0336128 (PMC12582471; doi:10.1371/journal.pone.0336128)
Supplement: S1 File — (XLSX) [file pone.0336128.s001.xlsx]

## Sheet: human date
ID	Age	Pre-memory sequence scores	Post-memory sequence scores	Post-Pre scores	Pre-anxiety score	Post-anxiety score	anxiety(Post-Pre)	Pre-HRV	Post-HRV	HRV(Pre-Post)
C-1	18	9	9	0	5	0	-5	65	99	-34
C-2	19	6	7	1	5	3	-2	61	98	-37
C-3	18	5	7	2	5	2	-3	61	91	-30
C-4	18	6	10	4	5	5	0	71	95	-24
C-5	18	8	8	0	3	1	-2	68	80	-12
C-6	19	5	7	2	4	0	-4	75	90	-15
C-7	18	8	11	3	5	3	-2	73	86	-13
C-8	18	7	9	2	2	1	-1	78	98	-20
C-9	18	6	7	1	5	2	-3	63	75	-12
C-10	18	6	10	4	3	3	0	88	97	-9
C-11	19	6	12	6	2	3	1	82	81	1
C-12	18	7	13	6	2	4	2	72	76	-4
C-13	18	5	11	6	1	3	2	72	74	-2
C-14	18	7	10	3	4	5	1	66	74	-8
C-15	18	5	12	7	0	2	2	98	87	11
C-16	19	6	13	7	2	5	3	98	71	27
C-17	18	6	7	1	0	5	5	95	80	15
C-18	18	9	13	4	1	5	4	99	77	22
LSG-1	18	5	12	7	5	6	1	67	48	19
LSG-2	18	5	12	7	5	5	0	61	48	13
LSG-3	18	5	10	5	2	3	1	72	54	18
LSG-4	18	9	14	5	3	4	1	77	64	13
LSG-5	18	8	12	4	4	3	-1	71	57	14
LSG-6	19	7	15	8	5	6	1	73	56	17
LSG-7	18	5	10	5	3	4	1	66	67	-1
LSG-8	18	5	15	10	4	6	2	62	49	13
LSG-9	18	6	15	9	3	3	0	85	61	24
LSG-10	18	6	15	9	2	4	2	83	50	33
LSG-11	18	6	15	9	5	8	3	87	54	33
LSG-12	18	5	10	5	1	5	4	89	57	32
LSG-13	18	8	13	5	1	7	6	88	51	37
LSG-14	19	7	14	7	0	5	5	93	53	40
LSG-15	18	8	14	6	4	8	4	88	46	42
LSG-16	18	8	11	3	2	7	5	95	54	41
LSG-17	18	9	11	2	1	8	7	99	50	49
LSG-18	18	8	12	4	0	6	6	88	41	47
HSG-1	19	5	8	3	5	8	3	61	53	8
HSG-2	18	6	8	2	5	11	6	71	34	37
HSG-3	18	5	7	2	5	8	3	64	37	27
HSG-4	18	9	9	0	2	10	8	62	46	16
HSG-5	18	6	7	1	2	8	6	64	27	37
HSG-6	18	5	6	1	3	9	6	65	27	38
HSG-7	18	6	8	2	5	9	4	69	30	39
HSG-8	18	8	6	-2	4	10	6	90	48	42
HSG-9	18	6	8	2	3	10	7	77	31	46
HSG-10	18	8	5	-3	1	11	10	99	43	56
HSG-11	18	5	5	0	4	11	7	78	26	52
HSG-12	18	5	6	1	4	9	5	90	35	55
HSG-13	18	6	5	-1	2	11	9	89	37	52
HSG-14	18	8	6	-2	2	10	8	97	39	58
HSG-15	18	6	5	-1	0	9	9	98	25	73
HSG-16	20	7	5	-2	1	11	10	95	28	67
HSG-17	18	6	9	3	1	8	7	96	31	65

## Sheet: Mean Velocity
NSG	HSG	LSG
8.03333	9.93333	8.36667
7.93333	11.8	7.66667
9.66667	9.56667	8.16667
10	9.6	7.56667
7.36667	9.8	7.36667
7.8	10.8	7.9
7.5	11.0667	8.16667
7.81333	10.8333	8.63333
7.52667	11.2667	7.16667
7.93333	10.2667	7.86667
7.63333	12.9	8.53333
8.13333	9.56667	7.33333

## Sheet: Time in Central Zone(%)
	Central Proportion	Edge Proportion
NSG	0.232611	0.767389
HSG	0.289694	0.710306
LSG	0.23325	0.76675

## Sheet: Open Arms Entries
NSG	HSG	LSG
23	13	20
16	13	23
15	18	15
19	18	14
20	18	17
15	17	23
23	15	22
16	18	15
14	20	21
23	11	24
25	12	15
15	17	23

## Sheet: Time in Open Arms(s)
NSG	HSG	LSG
35	15	33
30	15	31
33	20	35
30	25	34
33	23	30
31	19	28
28	22	34
27	24	30
30	21	30
35	23	34
27	22	27
35	20	31

## Sheet: Entries into the dark chamber
NSG	HSG	LSG
0	1	0
0	1	0
1	1	1
1	2	1
1	1	1
1	1	1
0	2	0
1	1	0
0	1	1
1	0	1
0	0	0
1	1	0

## Sheet: Step-through Latency(s)
NSG	HSG	LSG
300	70	300
300	80	300
130	100	280
170	70	260
160	110	260
130	120	270
300	80	300
170	130	300
300	120	260
150	300	240
300	300	300
130	140	300

## Sheet: Dark chamber occupancy time
	NSG												HSG												LSG
Dark Zoom	0	0	8.1	5.2	5.5	6.6	0	6.4	0	4.3	0	3.6	36.5	18.7	5.8	31.3	15.2	14.8	52.2	7.8	23.5	0	0	17.3	0	0	3.6	6.3	2.8	2.5	0	0	1.4	2.4	0	0
Light Zoom	300	300	291.9	294.8	294.5	293.4	300	293.6	300	295.7	300	296.4	263.5	281.3	294.2	268.7	284.8	285.2	247.8	292.2	276.5	300	300	282.7	300	300	296.4	293.7	297.2	297.5	300	300	298.6	297.6	300	300

## Sheet: ACTH
NSG	HSG	LSG
160.965	176.903	163.886
168.186	181.289	159.268
174.112	175.495	153.38
163.292	178.338	150.863
142.959	179.065	149.882
153.895	188.363	151.359
166.312	169.463	155.463
159.268	178.338	163.886
147.492	178.338	154.414
154.414	195.214	154.414
156.529	180.541	153.38
162.119	181.289	153.895

## Sheet: Corticosterone(ng ml)
NSG	HSG	LSG
63.8182	82.9091	72
33.8182	85.6364	66.5455
50.1818	93.8182	74.7273
44.7273	85.6364	69.2727
69.2727	88.3636	69.2727
77.4545	80.1818	58.3636
55.6364	93.8182	63.8182
50.1818	91.0909	66.5455
52.9091	93.8182	69.2727
69.2727	91.0909	69.2727
69.2727	110.182	74.7273
61.0909	99.2727	72
